# Supplementary material for: Factors Influencing Decision-Making in Companion Animal Euthanasia: A Mixed-Methods Study of Pet Owners and Veterinarians
Source: Animals (Basel). 2026 Jun 5;16(11):1738. doi: 10.3390/ani16111738 (PMC13256030; doi:10.3390/ani16111738)
Supplement: Supplementary file 1 [file animals-16-01738-s001.zip]

Archive with 2 entries (2 files):
- S1_Online_pet_owner_questionnaire.pdf
- S2_Semi-structured interview guide for veterinarians.pdf
